# Supplementary material for: The musk chemical composition and microbiota of Chinese forest musk deer males
Source: Sci Rep. 2016 Jan 8;6:18975. doi: 10.1038/srep18975 (PMC4705530; doi:10.1038/srep18975)
Supplement: Supplementary Dataset 1 [file srep18975-s2.xls]

## Sheet: Diethyl ether (MM)
Peak no	Retention time	I.Time	F.Time	Peak area %	Peak height %	Molecular formula	CAS	Chemical name
1	3.981	3.767	4.067	22.8	21.62	C6H14O2	105-57-7	1,1-Diethoxy-Ethane
2	4.164	4.1	4.267	0.26	0.5	C9H20	1069-53-0	2,3,5-Trimethylhexane
3	4.626	4.55	4.717	0.05	0.09	C7H16O	13231-81-7	3-Methyl-1-hexanol
4	5.243	5.158	5.325	0.07	0.09	C9H20	921-47-1	2,3,4-Trimethylhexane
5	6.199	6.15	6.3	0.1	0.17	C8H10O8	51591-38-9	2,3-Bis(acetyloxy)-, [R-(R*,R*)]-Butanedioic acid
6	8.671	8.633	8.733	0.04	0.08	C12H26	1071-31-4	2,2,7,7-Tetramethyloctane
7	8.882	8.842	8.967	0.04	0.08	C6H10O2	5145-01-7	Dihydro-3,5-dimethyl-2(3H)-furanone
8	9.077	9.033	9.108	0.02	0.05	C16H30O4	0-00-0	Oxalic acid, 2-ethylhexyl hexyl ester
9	9.174	9.142	9.208	0.08	0.2	C8H14O2	13170-00-8	Butyric acid, 2,2-dimethyl-, vinyl ester
10	9.268	9.233	9.308	0.03	0.09	C5H10O2	4016-11-9	Ethyl glycidyl ether
11	9.431	9.392	9.475	0.02	0.06	C11H24	62016-33-5	2,3,6-Trimethyloctane
12	9.692	9.65	9.733	0.15	0.29	C7H14O	59383-67-4	2-Cyclobutyl-2-propanol
13	9.93	9.892	9.958	0.02	0.04	C3H4O3	2258-42-6	Acetic formic anhydride
14	10.014	9.967	10.042	0.02	0.05	C12H26	52670-34-5	2,3,6,7-Tetramethyloctane
15	10.169	10.133	10.242	0.32	0.82	C13H28	62185-53-9	5-Isobutylnonane
16	10.292	10.25	10.333	0.06	0.16	C12H26	17312-54-8	3,7-Dimethyldecane
17	10.41	10.375	10.458	0.03	0.07	C6H12O2	1792-81-0	cis-1,2-Dihydroxycyclohexane
18	10.516	10.467	10.6	1.1	2.46	C7H8O	108-39-4	m-Cresol
19	10.628	10.608	10.675	0.03	0.07	C12H24	55170-80-4	2,4-Dimethyl-1-decene
20	10.718	10.692	10.767	0.02	0.07	C10H22O	15250-22-3	2,7-Dimethyl-1-octanol
21	11.122	11.058	11.142	0.17	0.35	C10H22O	10042-59-8	2-Propylheptanol
22	11.178	11.15	11.258	0.3	0.65	C6H12O2	17429-04-8	5-Methoxy-2-pentanone
23	11.706	11.658	11.792	0.86	2.31	C8H18O2	5392-57-4	6-Methylheptane-1,6-diol
24	11.947	11.908	12	0.07	0.18	C6H13ClO	74685-46-4	2-Chloro-4-methyl-, (R*,R*)-(.+/-.)-3-Pentanol
25	12.306	12.217	12.35	0.19	0.3	C20H18N2O6	0-00-0	Cyclobutane-1,1-dicarboxamide, N,N'-di-benzoyloxy100
26	12.391	12.358	12.442	0.06	0.11	C7H16O	2370-12-9	2,2-Dimethyl-1-pentanol
27	12.529	12.5	12.567	0.09	0.23	C10H20O	693-54-9	2-Decanone
28	13.017	12.975	13.067	0.09	0.18	C3H7N3O2	352-97-6	Guanidineacetic acid
29	13.524	13.475	13.575	0.09	0.21	C9H16O	31162-48-8	4,6-Dimethyl-5-hepten-2-one
30	13.869	13.717	13.95	1.62	1.56	C8H8O2	103-82-2	Benzeneacetic acid
31	14.033	13.967	14.075	0.22	0.33	C8H15BO3	24372-02-9	Lactic acid, 2-methyl-, monoanhydride with 1-butaneboronic acid, cyclic ester
32	14.298	14.25	14.342	0.5	1.24	C21H44	54833-48-6	2,6,10,15-Tetramethylheptadecane
33	15.14	15.108	15.192	0.11	0.29	C15H32	31295-56-4	2,6,11-Trimethyldodecane
34	16.054	16	16.125	0.06	0.11	C8H16O2	54004-46-5	Tetrahydro-2,5-dimethyl-2H-Pyranmethanol
35	19.326	19.233	19.45	0.47	0.66	C20H42	56862-62-5	10-Methylnonadecane
36	19.711	19.667	19.775	0.08	0.14	C15H32	629-62-9	n-Pentadecane
37	19.862	19.792	19.917	0.16	0.25	C14H22O	96-76-4	2,4-Bis(1,1-dimethylethyl)-Phenol
38	20.753	20.658	20.825	0.27	0.43	C20H42	504-44-9	2,6,11,15-Tetramethylhexad
39	22.392	22.317	22.5	0.07	0.08	C19H19NO6	0-00-0	Phthalic acid, neopentyl 2-nitrophenyl ester
40	22.786	22.7	22.842	0.08	0.15	C12H25Br	13187-99-0	2-Bromo dodecane
41	24.275	24.208	24.367	0.39	0.61	C15H28O	502-72-7	Normuscone
42	25.599	25.542	25.667	0.89	1.49	C21H44	13475-75-7	8-n-Hexylpentadecane
43	25.908	25.817	25.967	0.26	0.43	C16H30O	2550-52-9	Cyclohexadecanone
44	27.406	27.35	27.508	0.18	0.26	C16H30O	53939-28-9	Cis-11-Hexadecenal
45	28.515	28.442	28.592	0.3	0.46	C14H26O	6244-49-1	1-Ethenyl-Cyclododecanol
46	28.753	28.667	28.875	0.16	0.19	C14H26O	65128-96-3	Z-7-Tetradecenal
47	29.441	29.308	29.608	18.55	19.54	C16H30O	541-91-3	3-Methylcyclopentadecanone
48	30.237	30.142	30.358	0.22	0.29	C18H36O	7390-81-0	1,2-Epoxyoctadecane
49	30.834	30.733	30.883	0.44	0.67	C20H42	112-95-8	Eicosane
50	31.902	31.842	31.992	0.13	0.17	C15H30O2	1002-84-2	Pentadecanoic acid
51	33.616	33.483	33.667	0.23	0.25	C18H34O	58594-45-9	Cis-13-Octadecenal
52	33.784	33.675	33.95	0.41	0.23	C19H36O	0-00-0	12-Methyl-E,E-2,13-octadecadien-1-ol
53	34.337	34.158	34.458	1.84	1.47	C17H32O	60609-53-2	14-Methyl-8-hexadecenal Z
54	35.064	34.983	35.117	0.27	0.28	C14H26O	85896-31-7	13-Tetradecenal
55	35.181	35.117	35.25	0.38	0.45	C18H34O	2423-10-1	Olealdehyde
56	37.91	37.817	37.983	0.4	0.54	C22H32O2	6217-54-5	Doconexent
57	38.187	38.1	38.342	0.11	0.1	C18H34O	0-00-0	Z,E-2,13-Octadecadien-1-ol
58	38.95	38.85	39.033	0.91	1.27	C19H28O5S	651-48-9	Prasterone-3-sulfate
59	39.261	39.183	39.367	0.23	0.32	C44H90	7098-22-8	n-Tetratetracontane
60	40.662	40.583	40.725	0.06	0.08	C19H30O3	2551-74-8	3,11-dihydroxy-, (3.alpha.,5.beta.,11.alpha.)-Androstan-17-one
61	41.407	41.333	41.492	0.09	0.11	C26H52	18835-33-1	1-Hexacosene
62	42.45	42.308	42.6	21.61	14.17	C21H34O2	57344-99-7	3-Ethyl-3-hydroxy-5α-Androstan-17-one
63	42.657	42.583	42.775	3.37	4.17	C19H32O2	1852-53-5	(3.alpha.,5.alpha.,17.beta.)-Androstane-3,17-diol
64	42.981	42.9	43.067	0.97	1.23	C21H29F3O3	0-00-0	Androsterone, trifluoroacetate
65	44.748	44.642	44.85	0.35	0.4	C19H32O3	32212-61-6	5.Beta.-Androstan-3.alpha.,11.alpha.,17.beta.-triol
66	48.049	47.942	48.15	0.08	0.08	C27H48O	516-92-7	5.Beta.-Cholestan-3.alpha.-ol
67	48.272	48.158	48.4	0.17	0.13	C18H35Cl	16507-61-2	Cis-1-Chloro-9-octadecene
68	48.569	48.467	48.708	0.16	0.16	C27H44O	14214-69-8	4,6-Cholestadien-3.beta.-ol
69	49.013	48.867	49.25	0.47	0.39	C27H44	747-90-0	Cholesta-3,5-diene
70	50.504	50.45	50.642	0.1	0.11	C54H108Br2	0-00-0	Tetrapentacontane, 1,54-dibromo
71	50.751	50.667	50.883	0.09	0.09	C41H84O	40710-42-7	1-Hentetracontanol
72	53.909	53.692	54.042	11.44	9.65	C27H46O	57-88-5	Cholesterol
73	54.156	54.05	54.475	3.1	2.78	C27H48O	27409-41-2	Cholestan-3-ol
74	55.264	55.117	55.408	0.62	0.48	C27H46O	6036-58-4	Cholest-7-en-3.beta.-ol
75	58.627	58.417	58.833	0.2	0.13	C31H50Br2O2	50633-49-3	22,23-Dibromostigmasterol acetate

## Sheet: Diethyl ether (UM)
Peak no	Retention time	I.Time	F.Time	Peak acreage (%)	Peak height %	Molecular formula	CAS	Chemical name
1	3.988	3.783	4.108	19.62	19.31	C6H14O2	105-57-7	1,1-Diethoxy-Ethane
2	4.166	4.108	4.258	0.24	0.45	C9H20	1069-53-0	2,3,5-Trimethylhexane
3	4.628	4.575	4.7	0.04	0.08	C8H16	13151-04-7	5-Methyl-1-heptene
4	5.244	5.175	5.342	0.06	0.08	C9H20	921-47-1	2,3,4-Trimethylhexane
5	6.203	6.158	6.292	0.08	0.19	C8H10O8	51591-38-9	2,3-Bis(acetyloxy)-, [R-(R*,R*)]- Butanedioic acid
6	6.877	6.833	7.033	0.09	0.19	C6H14O2	107-41-5	Hexylene Glycol
7	8.674	8.592	8.742	0.04	0.08	C12H26	1071-31-4	2,2,7,7-Tetramethyloctane
8	8.886	8.85	8.967	0.03	0.06	C6H10O2	5145-01-7	Dihydro-3,5-dimethyl-2(3H)-furanone
9	9.079	9.017	9.117	0.02	0.04	C16H30O4	0-00-0	Oxalic acid, 2-ethylhexyl hexyl ester
10	9.181	9.133	9.2	0.03	0.08	C10H22	1189-99-7	2,5,5-Trimethylheptane
11	9.268	9.233	9.317	0.06	0.17	C5H10O2	4016-11-9	Ethyl glycidyl ether
12	9.433	9.4	9.475	0.02	0.06	C11H24	62016-33-5	2,3,6-Trimethyloctane
13	9.69	9.65	9.783	0.12	0.26	C7H14O	59383-67-4	2-Cyclobutyl-2-propanol
14	9.937	9.883	9.967	0.02	0.06	C3H4O3	2258-42-6	Acetic formic anhydride
15	10.015	9.975	10.075	0.02	0.05	C12H26	52670-34-5	2,3,6,7-Tetramethyloctane
16	10.173	10.125	10.242	0.29	0.77	C13H28	62185-53-9	5-Isobutylnonane
17	10.294	10.242	10.358	0.06	0.15	C12H26	17312-54-8	3,7-Dimethyldecane
18	10.521	10.475	10.55	0.73	1.86	C7H8O	108-39-4	m-Cresol
19	11.126	11.008	11.142	0.32	0.56	C19H38O	629-66-3	Methyl heptadecyl ketone
20	11.184	11.15	11.275	0.54	1.11	C6H12O2	17429-04-8	5-Methoxy-2-pentanone
21	11.703	11.633	11.775	0.35	0.99	C8H18O2	5392-57-4	6-Methylheptane-1,6-diol
22	11.945	11.858	12	0.09	0.1	C6H13ClO	74685-46-4	3-Pentanol, 2-chloro-4-methyl-, (R*,R*)-(.+/-.)-
23	12.373	12.233	12.433	0.48	0.46	C21H22N2O6	0-00-0	Heptanediamide, N,N'-di-benzoyloxy
24	12.532	12.492	12.575	0.09	0.25	C10H20O2	27625-35-0	Butanoic acid, 2-methyl-, 3-methylbutyl ester
25	13.023	12.975	13.092	0.08	0.16	C9H18O2	51149-70-3	1-Ethoxy-2-heptanone
26	13.857	13.708	13.875	1	1.22	C8H8O2	103-82-2	Benzeneacetic acid
27	13.904	13.875	13.967	0.55	1.19	C10H9NO	19212-27-2	3-Oxo-4-phenylbutanenitrile
28	14.056	13.983	14.142	0.36	0.49	C6H14N2	106-58-1	Lupetazine
29	14.301	14.242	14.35	0.45	1.21	C21H44	54833-48-6	2,6,10,15-Tetramethylheptadecane
30	15.144	15.117	15.208	0.1	0.28	C15H32	31295-56-4	2,6,11-Trimethyldodecane
31	19.332	19.242	19.458	0.43	0.64	C15H32	629-62-9	n-Pentadecane
32	19.717	19.65	19.783	0.09	0.17	C26H54	55282-12-7	3-Ethyl-5-(2'-ethylbutyl)octadecane
33	19.872	19.792	19.967	0.42	0.69	C14H22O	96-76-4	2,4-Bis(1,1-dimethylethyl)-Phenol
34	20.762	20.667	20.825	0.28	0.46	C20H42	504-44-9	2,6,11,15-Tetramethylhexad
35	22.4	22.292	22.5	0.07	0.07	C19H19NO6	0-00-0	Phthalic acid, neopentyl 2-nitrophenyl ester
36	22.793	22.725	22.85	0.09	0.17	C16H34	544-76-3	n-Cetane
37	22.916	22.85	22.975	0.07	0.11	C22H40O2	69502-96-1	2-(2-Heptadecynyloxy)tetrahydro-2H-Pyran
38	23.566	23.508	23.633	0.05	0.07	C20H41Cl	42217-02-7	1-Chloroeicosane
39	24.147	24.033	24.192	0.05	0.06	C12H25Br	13187-99-0	2-Bromo dodecane
40	24.283	24.208	24.383	0.65	1.05	C15H28O	502-72-7	Normuscone
41	25.609	25.542	25.675	0.46	0.83	C21H44	13475-75-7	8-n-Hexylpentadecane
42	25.919	25.858	25.983	0.33	0.58	C16H30O	2550-52-9	Cyclohexadecanone
43	26.115	26.05	26.208	0.4	0.64	C16H28O	3100-36-5	8-Cyclohexadecen-1-one
44	27.413	27.35	27.475	0.09	0.14	C16H30O	53939-28-9	(Z)-11-Hexadecenal
45	28.125	28.042	28.175	0.11	0.18	C15H23N	0-00-0	5,6,7,8,9,10,11,12,13,14-Decahydrocyclododeca[b]pyridine
46	28.235	28.192	28.292	0.06	0.1	C19H32	0-00-0	Z,Z,Z-1,4,6,9-Nonadecatetraene
47	28.372	28.308	28.45	0.07	0.09	C22H42O2	506-33-2	Trans-13-Docosenoic acid
48	28.766	28.683	28.842	0.26	0.38	C14H26O	65128-96-3	Z-7-Tetradecenal
49	29.496	29.283	29.558	22.59	18.86	C16H30O	541-91-3	3-Methylcyclopentadecanone
50	30.246	30.117	30.308	0.31	0.43	C18H34O	0-00-0	E,E-2,13-Octadecadien-1-ol
51	30.841	30.767	30.9	0.42	0.72	C20H42	112-95-8	Eicosane
52	33.592	33.475	33.667	0.44	0.4	C18H34O	58594-45-9	Cis-13-Octadecenal
53	33.791	33.667	33.875	0.71	0.48	C19H36O	0-00-0	12-Methyl-E,E-2,13-octadecadien-1-ol
54	34.37	34.108	34.467	1.72	1.39	C17H32O	60609-53-2	14-Methyl-8-hexadecenal Z
55	35.067	34.975	35.125	0.35	0.41	C14H26O	85896-31-7	13-Tetradecenal
56	35.185	35.133	35.242	0.28	0.39	C18H34O	2423-10-1	Olealdehyde
57	35.316	35.258	35.408	0.26	0.45	C36H74	630-06-8	n-Hexatriacontane
58	37.462	37.4	37.508	0.08	0.12	C16H34O	2425-77-6	2-Hexyl-1-decanol
59	37.92	37.842	37.983	0.16	0.21	C22H32O2	6217-54-5	Doconexent
60	38.953	38.867	39.025	0.37	0.56	C19H28O5S	651-48-9	Prasterone-3-sulfate
61	39.266	39.208	39.35	0.17	0.28	C44H90	7098-22-8	n-Tetratetracontane
62	39.831	39.733	39.908	0.06	0.07	C54H108Br2	0-00-0	Tetrapentacontane, 1,54-dibromo
63	41.411	41.333	41.492	0.11	0.14	C26H52	18835-33-1	1-Hexacosene
64	42.458	42.3	42.592	13.04	11.21	C21H34O2	57344-99-7	3-Ethyl-3-hydroxy-5α-Androstan-17-one
65	42.646	42.592	42.733	0.56	0.76	C24H32O4	465-39-4	Resibufogenin
66	42.983	42.9	43.05	0.87	1.09	C21H29F3O3	0-00-0	Androsterone, trifluoroacetate
67	44.753	44.658	44.833	0.36	0.44	C19H32O3	32212-61-6	5.Beta.-Androstan-3.alpha.,11.alpha.,17.beta.-triol
68	44.932	44.85	45.017	0.16	0.2	C19H22O6	1977-6-5	Gibberellic acid
69	46.549	46.475	46.6	0.17	0.25	C26H49F3O2	0-00-0	Tetracosyl trifluoroacetate
70	48.06	47.975	48.133	0.1	0.12	C27H48O	516-92-7	5.Beta.-Cholestan-3.alpha.-ol
71	48.266	48.158	48.417	0.22	0.21	C18H35Cl	16507-61-2	Cis-1-Chloro-9-octadecene
72	48.575	48.475	48.7	0.11	0.12	C27H44O	14214-69-8	4,6-Cholestadien-3.beta.-ol
73	49.025	48.892	49.233	0.49	0.43	C27H44	747-90-0	Cholesta-3,5-diene
74	50.522	50.442	50.65	0.39	0.51	C28H58O	0-00-0	1-Octacosanol
75	50.768	50.658	50.925	0.35	0.38	C41H84O	40710-42-7	1-Hentetracontanol
76	52.194	51.95	52.508	1.06	0.59	C40H58O3	134868-71-6	2-Tert-Butyl-4,6-bis(3,5-di-tert-butyl-4-hydroxybenzyl)phenol
77	53.953	53.708	54.05	12.42	9.88	C27H46O	57-88-5	Cholesterol
78	54.218	54.083	54.567	8.13	7.51	C27H48O	27409-41-2	Cholestan-3-ol
79	55.034	54.825	55.125	0.19	0.17	C16H26O3	19780-11-1	2-Dodecen-1-yl(-)succinic anhydride
80	55.289	55.142	55.458	1.48	1.25	C27H46O	6036-58-4	Cholest-7-en-3.beta.-ol
81	55.974	55.817	56.117	0.67	0.58	C28H48O	62014-96-4	4α-Methyl-5α-cholest-8(14)-en-3β-ol
82	57	56.875	57.25	0.22	0.14	C28H48O	481-25-4	4-Methyl-, (3.beta.,4.alpha.,5.alpha.)-Cholest-7-en-3-ol
83	58.656	58.45	58.875	0.31	0.28	C31H50Br2O2	50633-49-3	22,23-Dibromostigmasterol acetate
84	59.319	59.15	59.508	0.13	0.09	C22H44O2	230646-75-0	Pentanoic acid, heptadecyl ester
85	59.713	59.55	59.9	0.19	0.17	C24H48O2	0-00-0	Isovaleric acid, nonadecyl ester
86	60.042	59.908	60.225	0.17	0.16	C30H50O	79-63-0	Lanosterol
87	61.519	61.317	61.658	0.22	0.16	C35H70	6971-40-0	(17E)-17-Pentatriacontene

## Sheet: Ethyl alcohol (MM)
Peak no	Retention time	I.Time	F.Time	Peak area %	Peak height %	Molecular formula	CAS	Chemical name
1	4.585	4.492	4.642	0.08	0.11	C10H22	1189-99-7	2,5,5-Trimethylheptane
2	4.807	4.742	4.867	0.13	0.22	C10H18O2	18679-48-6	1,3,3-Trimethyl-2-Oxabicyclo[2.2.2]octan-6-ol
3	4.974	4.892	5.033	0.06	0.09	C9H18O	0-00-0	2-Ethyl-4,6-dimethyltetrahydropyran
4	5.158	5.083	5.233	0.35	0.54	C6H12O2	21915-57-1	5,6-Epoxyhexanol-1
5	5.378	5.292	5.458	0.74	1.21	C6H12O2	6126-49-4	5-Methyltetrahydrofuran-2-methanol,cis & trans
6	6.438	6.383	6.483	0.06	0.08	C8H16O	78631-45-5	2-Methyl-6-hepten-3-ol
7	7.312	7.25	7.358	0.19	0.35	C9H18	62187-11-5	2-Isopropyl-1-hexene
8	7.484	7.408	7.525	0.14	0.29	C8H16O	3857-17-8	2-Propyltetrahydro-2H-pyran
9	8.184	8.133	8.233	0.34	0.67	C8H16O	1004-29-1	2-Butyltetrahydrofuran
10	8.268	8.233	8.308	0.08	0.18	C12H22O2	56335-76-3	(2E,6E)-6-Ethyl-2,6-decadiene-4,5-diol
11	8.391	8.358	8.417	0.06	0.14	C8H20O4Si	78-10-4	Silicic acid (H4SiO4), tetraethyl ester
12	8.553	8.508	8.633	0.17	0.25	C8H16O	1569-60-4	6-Methyl-5-hepten-2-ol
13	8.732	8.692	8.783	0.36	0.8	C8H16O	4630-06-2	Dl-6-Methyl-5-hepten-2-ol
14	8.934	8.867	8.967	0.2	0.29	C9H18O	118989-20-1	(5E)-5-Methyl-5-octen-2-ol
15	9.191	9.117	9.242	0.18	0.32	C6H10O3	503-48-0	Divalonic acid
16	9.288	9.25	9.358	0.12	0.22	C5H12O2	111-35-3	3-Ethoxy-1-propanol
17	9.528	9.492	9.558	0.07	0.15	C11H22O	40237-88-5	7-Ethyl-4-nonanone
18	9.709	9.658	9.742	0.36	0.67	C7H14O	59383-67-4	2-Cyclobutyl-2-propanol
19	9.842	9.8	9.875	0.06	0.12	C10H20O	51652-47-2	Z-5-Decen-1-ol
20	10.031	9.992	10.058	0.08	0.16	C8H16O	26799-28-0	5-Methyl-6-hepten-1-ol
21	10.147	10.1	10.208	0.09	0.13	C10H18O2	51276-33-6	2,6-Dimethyl-1,7-octadiene-3,6-diol
22	10.313	10.267	10.358	0.07	0.13	C8H16O	20125-84-2	Cis-3-Octen-1-Ol
23	10.42	10.375	10.467	0.12	0.2	C8H16O2	42565-22-0	1,2-Cyclooctanediol
24	10.534	10.483	10.575	1.84	3.65	C7H8O	108-39-4	m-Cresol
25	10.764	10.717	10.8	0.09	0.2	C11H22O	0-00-0	(Z)-4-Decen-1-ol, methyl ether
26	11.15	11.1	11.192	0.2	0.37	C7H14O	56052-93-8	Oxirane, 2-butyl-3-methyl-, cis-
27	11.472	11.417	11.508	0.13	0.21	C8H16O2	25368-54-1	8-Hydroxy-2-octanone
28	11.714	11.65	11.758	1.83	3.83	C8H18O2	5392-57-4	6-Methylheptane-1,6-diol
29	11.956	11.9	12	0.21	0.37	C9H18O2	54947-74-9	4-Methyloctanoic acid
30	12.4	12.358	12.433	0.25	0.63	C6H14O3	106-69-4	1,2,6-Hexanetriol
31	12.544	12.508	12.583	0.24	0.49	C9H20O2	54340-89-5	1-(1,3-Dimethylbutoxy)-2-propanol
32	12.628	12.592	12.675	0.29	0.56	C7H16O2	0-00-0	2-(hydroxymethyl)-1-Hexanol
33	13.026	12.975	13.075	0.12	0.24	C12H22O3	2051-49-2	Hexanoic anhydride
34	13.528	13.475	13.583	0.52	1.02	C9H20O2	71052-95-4	1-Methoxy-3-hydroxymethylheptane
35	13.887	13.742	13.967	3.51	2.68	C8H8O2	103-82-2	Benzeneacetic acid
36	14.047	13.967	14.092	0.38	0.44	C8H15BO3	24372-02-9	Lactic acid, 2-methyl-, monoanhydride with 1-butaneboronic acid, cyclic ester
37	14.126	14.092	14.192	0.39	0.52	C9H18O	56820-01-0	Trans-2,3-Epoxynonane
38	15.048	14.983	15.133	0.49	0.55	C10H18O3	36555-25-6	Tetrahydro-4-hydroxy-6-pentyl-2H-Pyran-2-one
39	16.076	16.025	16.15	0.21	0.25	C8H16O2	54004-46-5	Tetrahydro-2,5-dimethyl-H-pyranmethanol
40	24.292	24.217	24.367	0.63	0.78	C15H28O	502-72-7	Normuscone
41	25.927	25.85	26.025	0.4	0.54	C16H30O	2550-52-9	Cyclohexadecanone
42	27.279	27.183	27.342	0.5	0.63	C16H30O	53939-28-9	Cis-11-Hexadecenal
43	27.425	27.358	27.5	0.49	0.61	C14H26O	53939-27-8	(Z)-9-Tetradecenal
44	28.535	28.458	28.6	0.45	0.54	C14H26O	6244-49-1	1-Ethenyl-Cyclododecanol
45	28.775	28.675	28.85	0.76	0.42	C14H26O	65128-96-3	Z-7-Tetradecenal
46	29.447	29.317	29.558	26.19	26.73	C16H30O	541-91-3	3-Methylcyclopentadecanone
47	30.034	29.95	30.125	0.07	0.08	C18H36O	638-66-4	Octadecanal
48	30.255	30.167	30.333	0.32	0.37	C18H34O	0-00-0	Z,E-2,13-Octadecadien-1-ol
49	31.474	31.408	31.6	0.11	0.1	C19H36O	0-00-0	12-Methyl-E,E-2,13-octadecadien-1-ol
50	33.251	33.175	33.308	0.07	0.08	C20H30O2	10417-94-4	Icosapent
51	33.631	33.517	33.692	0.4	0.49	C18H34O	58594-45-9	Cis-13-Octadecenal
52	33.768	33.692	33.917	0.33	0.24	C16H30O	0-00-0	E-11-Hexadecenal
53	34.345	34.158	34.492	4.09	2.36	C17H32O	60609-53-2	14-Methyl-cis-8-hexadecenal
54	35.08	35	35.133	1.09	0.93	C14H26O	85896-31-7	13-Tetradecenal
55	35.196	35.133	35.3	1.54	1.42	C18H34O	2423-10-1	Olealdehyde
56	37.933	37.792	38.017	3.08	3.6	C22H32O2	6217-54-5	Doconexent
57	38.992	38.85	39.108	12.11	12.71	C19H28O5S	651-48-9	Prasterone-3-sulfate
58	39.194	39.125	39.267	0.2	0.31	C22H32	14113-61-2	Cyclodecacyclotetradecene, 14,15-didehydro-1,4,5,8,9,10,11,12,13,16,17,18,19
59	39.345	39.283	39.425	0.24	0.29	C21H32O3	1639-43-6	3-Acetate, (3.beta.,17.beta.)-Androst-5-ene-3,17-diol
60	41.465	41.383	41.533	0.14	0.13	C16H26O3	19780-11-1	2-Dodecen-1-yl(-)succinic anhydride
61	42.047	41.967	42.142	0.15	0.18	C27H46O4	55925-28-5	Cholest-5-ene-3,16,22,26-tetrol
62	42.513	42.275	42.592	11.05	7.14	C19H30O2	53-42-9	3α-Hydroxy-5β-androstan-17-one
63	42.662	42.592	42.817	3.2	3.22	C19H32O2	1852-53-5	(3.Alpha.,5.alpha.,17.beta.)-androstane-3,17-diol
64	42.998	42.925	43.092	2.12	1.69	C21H29F3O3	0-00-0	Androsterone, trifluoroacetate
65	43.169	43.092	43.333	2.34	2.23	C19H32O2	0-00-0	Dihydroandrosterone
66	52.215	51.917	52.558	1.36	0.5	C40H58O3	134868-71-6	2-Tert-Butyl-4,6-bis(3,5-di-tert-butyl-4-hydroxybenzyl)phenol
67	53.908	53.692	54.042	8.73	6.36	C27H46O	57-88-5	Cholesterol
68	54.167	54.042	54.583	2.44	1.62	C27H48O	27409-41-2	Cholestan-3-ol
69	55.289	55.092	55.442	0.47	0.29	C27H46O	6036-58-4	Cholest-7-en-3.beta.-ol
70	58.686	58.517	58.958	0.12	0.08	C31H50Br2O2	50633-49-3	22,23-Dibromostigmasterol acetate

## Sheet: Ethyl alcohol (UM)
Peak no	Retention time	I.Time	F.Time	Peak area %	Peak height %	Molecular formula	CAS	Chemical name
1	3.733	3.708	3.767	0.02	0.04	C7H14O	931-39-5	2-Ethyl-5-methyltetrahydrofuran
2	4.118	4.067	4.15	0.03	0.05	C7H12O	3491-57-4	(2E)-2-Ethyl-2-pentenal
3	4.184	4.15	4.233	0.05	0.13	C4H8O3	594-61-6	2-Hydroxyisobutyric acid
4	4.471	4.417	4.5	0.07	0.12	C5H10O2	503-74-2	Isovaleric acid
5	4.812	4.742	4.883	0.22	0.38	C10H18O2	18679-48-6	1,3,3-trimethyl-2-Oxabicyclo[2.2.2]octan-6-ol
6	4.988	4.95	5.033	0.04	0.08	C10H18O3	0-00-0	3-Hydroxy-2,6,6-trimethyl-hept-4-enoic acid
7	5.163	5.067	5.233	0.31	0.5	C6H12O2	21915-57-1	5,6-Epoxyhexanol-1
8	5.385	5.317	5.425	0.56	1.11	C6H12O2	6126-49-4	5-Methyltetrahydrofuran-2-methanol,cis & trans
9	5.464	5.442	5.517	0.05	0.11	C8H14O	823-76-7	Ketone, cyclohexyl methyl
10	5.951	5.883	6.008	0.3	0.56	C8H14O	162239-52-3	1,5-Dimethyl-7-oxabicyclo[4.1.0]
11	6.45	6.392	6.517	0.15	0.27	C8H18O2	110-03-2	1,1,4,4-Tetramethyl-1,4-butanediol
12	6.917	6.85	6.983	0.21	0.41	C6H14O2	107-41-5	Hexylene Glycol
13	7.321	7.267	7.35	0.12	0.26	C9H18	62187-11-5	2-Isopropyl-1-hexene
14	7.491	7.442	7.542	0.28	0.64	C8H16O	3857-17-8	2-Propyltetrahydro-2H-pyran
15	8.191	8.125	8.242	0.22	0.45	C8H16O	1004-29-1	2-Butyltetrahydrofuran
16	8.558	8.5	8.617	0.13	0.24	C8H16O	1569-60-4	6-Methyl-5-hepten-2-ol
17	8.662	8.625	8.7	0.1	0.23	C12H20O3	64218-01-5	4-Methyl-6-(tetrahydropyran-2-yloxy)hex-4-enal
18	8.738	8.7	8.783	0.3	0.73	C8H16O	4630-6-2	Dl-6-Methyl-5-hepten-2-ol
19	9.195	9.142	9.233	0.13	0.22	C6H10O3	503-48-0	Divalonic acid
20	9.292	9.242	9.367	0.2	0.35	C19H38O	629-66-3	Methyl heptadecyl ketone
21	9.536	9.5	9.592	0.11	0.23	C10H20O2	0-00-0	Citronellol epoxide (R or S)
22	9.712	9.65	9.742	0.25	0.53	C7H14O	59383-67-4	2-Cyclobutyl-2-propanol
23	10.034	9.992	10.058	0.1	0.2	C10H18	31222-43-2	(6E)-2,6-Dimethyl-1,6-octadiene
24	10.155	10.108	10.183	0.09	0.16	C9H18O	18521-07-8	(3Z)-2-Methyl-3-octen-2-ol
25	10.317	10.267	10.358	0.05	0.09	C8H16O	20125-84-2	Cis-3-Octen-1-Ol
26	10.416	10.367	10.467	0.07	0.1	C17H38OSi	0-00-0	4-Dimethylsilyloxypentadecane
27	10.539	10.475	10.575	1.41	2.98	C7H8O	108-39-4	m-Cresol
28	11.155	11.1	11.275	0.8	0.75	C6H12O	5076-20-0	Tetramethyl-oxirane
29	11.711	11.658	11.775	0.76	1.76	C8H18O2	5392-57-4	6-Methylheptane-1,6-diol
30	12.328	12.258	12.35	0.33	0.51	C20H18N2O6	0-00-0	N,N'-di-benzoyloxy-Cyclobutane-1,1-dicarboxamide
31	12.406	12.35	12.433	1.37	2.61	C6H14O3	106-69-4	1,2,6-Hexanetriol
32	12.544	12.508	12.583	0.19	0.44	C10H20O2	27625-35-0	Butanoic acid, 2-methyl-, 3-methylbutyl ester
33	12.628	12.583	12.675	0.28	0.57	C9H20O	18450-73-2	2,4-Dimethyl-1-heptanol
34	13.027	12.983	13.075	0.14	0.29	C6H13NO2	4312-93-0	Hexanohydroxamic acid
35	13.529	13.467	13.575	0.2	0.37	C9H20O2	71052-95-4	1-Methoxy-3-hydroxymethylheptane
36	13.93	13.742	13.983	3.87	2.49	C8H8O2	103-82-2	Benzeneacetic acid
37	14.057	13.992	14.1	0.51	0.71	C2H6N6	473-96-1	[1,2,4]Triazole-3,4,5-triamine
38	14.161	14.1	14.217	0.5	0.81	C9H18O	56740-09-1	Trans-4,5-Epoxynonane
39	15.065	14.983	15.158	0.25	0.38	C10H18O3	36555-25-6	Tetrahydro-4-hydroxy-6-pentyl-2H-Pyran-2-one
40	15.612	15.558	15.667	0.13	0.25	C8H15NO3	0-00-0	alpha.-[5-Ethyl-2,3,4,5-tetrahydro-2-furyl]glycine
41	19.396	19.242	19.5	0.16	0.16	C17H36O	84534-30-5	3-Heptadecanol
42	22.392	22.275	22.508	0.09	0.08	C12H14O4	84-66-2	1,2-Benzenedicarboxylic acid, diethyl ester
43	22.932	22.858	23	0.13	0.15	C22H40O2	69502-96-1	2-(2-Heptadecynyloxy)tetrahydro-2H-Pyran
44	24.296	24.2	24.417	1.04	1.38	C15H28O	502-72-7	Normuscone
45	25.931	25.867	26.025	0.54	0.73	C16H30O	2550-52-9	Cyclohexadecanone
46	26.134	26.025	26.225	0.44	0.45	C16H28O	3100-36-5	8-Cyclohexadecen-1-one
47	27.28	27.2	27.35	0.65	0.87	C16H30O	53939-28-9	Cis-11-Hexadecenal
48	27.429	27.358	27.517	0.68	0.96	C14H26O	53939-27-8	Z-9-Tetradecenal
49	28.14	28.058	28.192	0.15	0.2	C15H23N	0-00-0	5,6,7,8,9,10,11,12,13,14-Decahydrocyclododeca[b]pyridine
50	28.541	28.458	28.608	0.49	0.63	C14H26O	6244-49-1	1-Ethenyl-Cyclododecanol
51	28.781	28.683	28.875	0.76	0.85	C14H26O	65128-96-3	Z-7-Tetradecenal
52	29.475	29.233	29.558	35.76	29.9	C16H30O	541-91-3	3-Methylcyclopentadecanone
53	30.038	29.958	30.117	0.07	0.08	C18H34O	0-00-0	E,E-2,13-Octadecadien-1-ol
54	30.257	30.158	30.333	0.44	0.55	C18H36O	638-66-4	Octadecanal
55	31.472	31.375	31.517	0.08	0.1	C19H36O	0-00-0	12-Methyl-E,E-2,13-octadecadien-1-ol
56	32.805	32.683	32.867	0.21	0.26	C16H30O	34894-60-5	4-Methylcyclopentadecanone
57	33.259	33.183	33.317	0.1	0.14	C20H30O2	10417-94-4	Icosapent
58	33.608	33.475	33.692	0.63	0.46	C18H34O	58594-45-9	Cis-13-Octadecenal
59	33.773	33.692	33.975	0.67	0.34	C16H30O	0-00-0	E-11-Hexadecenal
60	34.375	34.167	34.475	2.78	1.85	C17H32O	60609-53-2	14-Methyl-cis-8-hexadecenal
61	35.081	35	35.142	0.88	0.8	C14H26O	85896-31-7	13-Tetradecenal
62	35.199	35.15	35.3	0.91	0.93	C18H34O	2423-10-1	Olealdehyde
63	37.473	37.4	37.533	0.11	0.12	C18H35Cl	16507-61-2	Cis-1-Chloro-9-octadecene
64	37.936	37.817	38.042	2.16	2.61	C22H32O2	6217-54-5	Doconexent
65	38.989	38.842	39.1	9.02	11.04	C19H28O5S	651-48-9	Prasterone-3-sulfate
66	39.199	39.108	39.267	0.21	0.23	C24H40O2	0-00-0	10,12-Tricosadiynoic acid, methyl ester
67	39.351	39.283	39.433	0.18	0.23	C20H30O5	5508-58-7	Andrographolide
68	41.465	41.367	41.55	0.11	0.1	C16H26O3	19780-11-1	2-Dodecen-1-yl(-)succinic anhydride
69	42.05	41.967	42.117	0.13	0.17	C27H46O4	55925-28-5	Cholest-5-ene-3,16,22,26-tetrol
70	42.474	42.3	42.583	5.26	3.35	C21H34O2	57344-99-7	3-Ethyl-3-hydroxy-5α-Androstan-17-one
71	42.649	42.592	42.775	0.79	0.86	C19H32O2	1852-53-5	(3.alpha.,5.alpha.,17.beta.)-Androstane-3,17-diol
72	42.989	42.867	43.083	1.27	1.1	C21H29F3O3	0-00-0	Androsterone, trifluoroacetate
73	43.158	43.083	43.233	0.73	0.8	C19H32O2	0-00-0	Dihydroandrosterone
74	44.255	44.167	44.333	0.08	0.09	C28H46O2Si	0-00-0	Cis-4,7,10,13,16,19-Docosahexaenoic acid, tert-butyldimethylsilyl ester
75	44.762	44.658	44.85	0.13	0.13	C19H32O3	32212-61-6	5.Beta.-Androstan-3.alpha.,11.alpha.,17.beta.-triol
76	44.943	44.85	45.025	0.19	0.22	C19H22O6	77-06-5	Gibberellic acid
77	45.293	45.192	45.367	0.11	0.09	C15H24O2	0-00-0	2-Methyl-9-(prop-1-en-3-ol-2-yl)-Bicyclo[4.4.0]dec-2-ene-4-ol
78	45.478	45.4	45.575	0.12	0.14	C22H32	14113-61-2	Cyclodecacyclotetradecene, 14,15-didehydro-1,4,5,8,9,10,11,12,13,16,17,18,19
79	50.536	50.433	50.658	0.26	0.25	C28H58O	0-00-0	1-Octacosanol
80	50.779	50.7	50.908	0.12	0.12	C30H57F3O2	0-00-0	Octacosyl trifluoroacetate
81	53.925	53.767	54.05	9.37	7.62	C27H46O	57-88-5	Cholesterol
82	54.188	54.067	54.375	5.55	4.48	C27H48O	27409-41-2	Cholestan-3-ol
83	55.313	55.167	55.475	0.97	0.7	C27H46O	6036-58-4	Cholest-7-en-3.beta.-ol
84	56.003	55.867	56.1	0.41	0.41	C28H48O	62014-96-4	4α-Methyl-5α-cholest-8(14)-en-3β-ol
85	58.7	58.5	58.842	0.16	0.16	C31H50Br2O2	50633-49-3	22,23-Dibromostigmasterol acetate
